# Supplementary material for: Patient satisfaction after conversion from warfarin to direct oral anticoagulants for patients on extended duration of anticoagulation for venous thromboembolism – The SWAN Study
Source: PLoS One. 2020 Jun 4;15(6):e0234048. doi: 10.1371/journal.pone.0234048 (PMC7272044; doi:10.1371/journal.pone.0234048)
Supplement: S1 Dataset — (XLSX) [file pone.0234048.s001.xlsx]

## Sheet: Without AF
				Age	Gender	Duration of warfarin (nearest 0.5)	Indication	NOAC adverse events/clinical outcomes	Apixaban Dose	Rivaroxaban Dose	ACTS Burden Scale Score (NOAC) qsts 1-12	Question 13 - Overall negative impact score	ACTS Benefit Scale Score (NOAC) qsts14-16	Question 17 - Overall positive impact score	SWAN Specific Survey SCORES	Side effects score	Medical contact (frequency of INRs) etc score	Dietary restriction score	Medication interaction score	Change in travel score	Cost score	Overall Pt Satfisfaction /5	Total Score	Patient prefence as listed:	Other notes
		APIXABAN	SWAN1	58	F	32	2	nil	5mg BD		59	5	9	3		3	2	3	3	3	3	4	17	NOAC more convenient
			SWAN2	45	F	0.5	2	Menorrhagia and malaena on rivaroxaban. Now on apixaban	2.5mg OD	Started on this - significant menorrhagia and malaena	47	4	8	4		4	4	4	4	5	5	5	26	NOAC more convenient
			SWAN4	71	M	2	2	Recurrent haemarthrosis on rivaroxaban - mild but requires anticoagulation therapy	2.5mg BD	Started on this - haemarthrosis	38	5	6	2		2	2	4	2	3	1	2	14	Neither is better	Unable to attain stable Warfarin levels,NOAC resulted in bleeding events(TKR)
			SWAN6	70	F	0.5	2	nil	5mg BD		60	5	15	5		5	5	5	5	5	5	5	30	NOAC more tolerable
			SWAN10	73	M	1	2	nil	5mg BD		59	5	14	5		5	5	5	5	4	5	5	29	NOAC more effective
			SWAN11	41	F	1	2	nil	2.5mg BD		58	5	15	5		5	5	4	4	5	5	5	28	NOAC more convenient
			SWAN13	67	F	0.5	2	haemarthrosis on riva	2.5mg BD	Started on this - haemarthrosis	57	4	13	4		5	5	5	2	5	3	5	25	NOAC more convenient
			SWAN14	68	F	5	2	nil	5mg BD		57	5	13	4		4	4	4	3	5	4	4	24	NOAC more convenient
			SWAN15	64	F	3	2	On riva first - diarrhoea and constipation, so changed to apix	5mg BD	Started on this - D+C	56	5	15	5		5	5	5	5	5	5	5	30	NOAC more tolerable
			SWAN16	53	M	0.5	2	On riva first - itch. Nil adverse events on apix	5mg BD	Started on this - itch	58	5	12	4		5	5	5	4	4	4	5	27	NOAC more convenient
			SWAN17	64	F	2	2	nil	5mg BD		60	5	12	4		4	4	3	3	4	3	4	21	NOAC
			SWAN18	77	M	3	2	nil	5mg BD		48	4	10	4		4	4	4	4	4	4	4	24	NOAC more tolerable	Less side effects
			SWAN19	84	M	2	2	nil	2.5mg BD		57	4	13	4		5	5	3	4	4	4	5	25	NOAC more convenient
			SWAN20	77	F	1	2	nil	2.5mg BD		41	4	12	4		4	5	4	4	3	3	4	23	NOAC more effective
			SWAN22	83	F	5	2	nil	2.5mg BD		57	5	15	5		5	5	5	5	5	5	5	30	NOAC more effective
			SWAN100	81	F	3	2	ITCH on rivaroxaban - switched to ELIQUIS	2.5mg OD	started on riva - itch	57	5	12	5		5	5	4	5	2	4	5	25	Prefer NOAC but less convenient because twice daily treatment
			SWAN102	69	M	18	2	nil	2.5mg BD		55	5	13	4		4	4	4	3	5	3	4	23	NOAC more convenient	esp when travelling, some places hard to get blood tests
			Swan104	66	F	1	2	nil	5mg BD		60	5	15	5		5	5	5	5	5	5	5	30	NOAC more convenient
			Swan105	48	F	10	2	nil	2.5mg BD		55	5	14	5		3	5	3	3	3	5	5	22	Prefer NOAC But inconvenient because BD treatment	Warfarin good -OD treatment, Eliquis good-no frequent blood tests esp INR monitoring
			Swan107	71	F	1	2	gastrocnemius thrombosis (switched back warf then back apix)	5mg BD		54	4	9	3		4	3	4	4	3	3	4	21	NOAC more convenient
			swan108	80	F	13	2 (1 later on)	nil	2.5mg BD		60	5	15	5		3	3	3	3	3	3	5	18	NOAC more convenient	less trips to doctor
			Swan109	72	F	8	2	nil	2.5mg BD		56	5	15	5		5	5	5	5	3	5	5	28	NOAC	fewer tablets to take
			Swan112	59	F	10	2	nil	5mg BD		59	5	15	5		4	5	3	4	3	4	5	23	NOAC more tolerable	less bruising
			Swan115	64	F	0.5	2	nil	2.5mg BD		56	5	13	4		5	5	4	5	5	3	5	27	NOAC more convenient
			Swan116	77	F	3	2	nil	2.5mg BD		51	3	10	4		3	5	4	4	4	3	4	23	NOAC more convenient	Easier to travel for long periods
			Swan118	83	F	4	2	nil	2.5mg BD		58	4	13	4		3	5	3	3	3	3	4	20	NOAC	less blood tests, so easy,inconvenient to wakeup early to take the medicine
			Swan119	78	M	5	2	nil	5mg BD		49	3	15	4		4	4	3	3	4	3	4	21	NOAC more convenient
			Swan124	63	F	3	2	switched to apix from rivarox ??why	5mg BD	started on this	54	5	15	5		4	4	3	4	3	4	5	22	NOAC	No finger jab everytime
			Swan126	55	M	8	2	nil	2.5mg BD		60	4	14	4		5	5	4	4	4	4	5	26	NOAC more tolerable
			Swan133	67	F	10	2	nil	2.5mg BD		50	3	7	2		4	5	5	5	5	3	4	27	NOAC more convenient
			Swan139	76	F	0.5	2	nil	2.5mg BD		60	5	12	4		5	5	5	5	5	5	5	30	NOAC more convenient
			Swan140	53	F	9	2	nil	5 mg BD		60	5	13	5		3	3	3	3	3	1	3	16	Neither is better
			Swan141	76	F	0.5	2	switched to eliquis from xarelto ??why	2.5mg BD	started on this	60	4	12	4		4	5	4	4	4	5	5	26	NOAC
			Swan145	57	M	8	2	nil	2.5mg BD		45	4	9	2		2	4	3	3	3	3	3	18		No regular blood tests, but twice daily tx inconvenient
			Swan168	76	F	13	2	on xarelto 3 years, switched to eliquis ??why	2.5mg BD	started on this	52	4	13	4		3	3	3	3	3	3	3	18	NOAC more convenient
			Swan169	74	M	6	2	nil	5mg BD		57	3	10	1		4	5	4	3		4	4	20
			Swan172	46	F	1	2	nil	5mg BD		52	5	10	5		4	5	3	3	3	1	4	19	NOAC more convenient
			Swan138	53	F	30	2	severe headache and nausea with xarelto, switched to warfarin and to eliquis in feb-16, 2.5mg BD	2.5mg BD	started on this - headache and nausea	49	3	12	5		5	5	5	5	5	3	5	28	NOAC more tolerable	less side effects, feel much healthier
			Swan143	74	F	0.5	2	switched to eliqis 2.5mg BD on Jan-17	2.5mg BD	started on this	58	5	11	4		5	5	5	5	4	5	5	29	NOAC
			Swan166	49	F	0.5	2	severe menorrhagia with xarelto,started apix 2.5mg, on oct-16	2.5mg BD	started on this - menorrhagia	58	4	14	3		1	4	4	4	4	4	4	21	NOAC more convenient	side effect-menorrhagia
						1
		RIVAROXABAN
			SWAN24	33	M	5	2	nil		20mg OD	56	4	12	3		3	5	4	5	5	4	5	26	NOAC more convenient
			SWAN27	53	F	3	2	nil		20mg OD	58	5	13	5		4	5	4	5	5	2	5	25	NOAC more convenient
			SWAN28	69	M	6	2	nil		20mg OD	56	5	12	4		5	5	3	5	5	4	5	27	NOAC more effective	Eager to live with no regulations
			SWAN30	61	M	0.5	2	nil		20mg OD	55	5	12	4		5	3	3	3	4	3	5	21	NOAC more tolerable	No need forn clexane injections when travelling
			SWAN31	70	F	5	2	nil		20mg OD	60	5	15	4		5	5	4	4	4	4	5	26	NOAC more convenient
			SWAN32	76	F	2	2	nil		20mg OD	60	5	11	1		5	5	5	5	5	5	5	30	NOAC	because feel like human being again
			SWAN34	73	M	8	2	nil		20mg OD	60	5	15	5		5	5	5	5	5	5	5	30	NOAC more convenient
			SWAN35	83	F	2	2	nil		20mg OD	59	5	15	5		5	5	5	5	5	4	5	29	NOAC more convenient
			SWAN36	83	M	14	2	nil		20mg OD	58	5	14	4		4	5	5	5	5	5	5	29	NOAC more convenient
			SWAN43	53	F	0.5	2	menorrhagia resulting in iron-deficiency anaemia		20mg OD	59	5	15	5		5	5	3	3	5	3	5	24	NOAC more convenient
			SWAN44	54	M	3	2	nil		20mg OD	53	4	12	3		4	4	3	3	3	3	4	20	NOAC
			SWAN45	45	F	11	2	nil		20mg OD	58	5	14	4		5	5	5	5	5	4	5	29	NOAC more convenient
			SWAN48	63	M	0.5	2	TIA (left sided paraesthesia arm leg and face) - started on aspirin in addition to NOAC. MRI head - small ischemic infarcts		20mg OD	58	5	13	4		3	5	4	3	3	3	5	21	NOAC more tolerable	NOAC trustworthy due to better resistance to normal lifestyle. Warfarin levels were never conistent in my bloodstream
			SWAN49	46	M	1	2	nil		20mg OD	59	5	12	3		4	5	3	4	3	4	5	23	NOAC more convenient
			SWAN50	43	F	2	2	menorrhagia resulting in iron-deficiency anaemia		20mg OD	49	4	12	5		4	4	4	4	4	4	4	24	NOAC more effective
			SWAN51	74	F	18	2	nil		20mg OD	59	5	15	5		5	5	5	5	5	5	5	30	NOAC more convenient
			SWAN52	68	M	1	2	nil		20mg OD	60	5	15	5		3	3	3	3	3	3	5	18	NOAC more effective
			SWAN53	37	F	4	2	nil		20mg OD	55	4	12	4		5	5	5	5	5	5	5	30	NOAC more convenient
			SWAN54	60	F	2	2	nil		20mg OD	60	5	15	5		5	5	5	5	5	5	5	30	NOAC more effective
			SWAN55	67	F	0.5	2	nil		20mg OD	56	5	15	5		5	4	4	4	4	4	5	25	NOAC more convenient
			SWAN56	66	F	9	2	nil		20mg OD	57	5	15	5		4	5	5	3	5	3	5	25	NOAC more convenient
			SWAN57	56	M	8	2	nil		20mg OD	55	4	14	4		5	5	5	5	4	3	5	27	NOAC more effective
			SWAN58	32	M	0.5	2	nil		20mg OD	54	4	15	4		5	5	4	4	3	4	5	25	NOAC more effective
			SWAN59	59	F	7	2	nil		20mg OD	56	5	12	4		4	5	5	3	4	4	4	29	NOAC more convenient
			SWAN60	63	F	0.5	2	nil		20mg OD	57	5	10	3		5	5	3	4	4	4	5	25	NOAC more convenient
			SWAN62	71	M	11	2	nil		20mg OD	59	5	14	5		5	4	4	4	4	4	5	25	NOAC more convenient
			SWAN65	42	F	12	2	nil		20mg OD	59	5	15	5		5	5	5	5	5	4	5	29	NOAC more convenient
			SWAN67	67	M	6	2	nil		20mg OD	50	5	12	4		5	4	5	3	3	3	5	23	NOAC more convenient	Having INR test was an issue
			SWAN68	60	F	5	2	nil		20mg OD	60	5	15	5		5	5	5	5	5	5	5	30	NOAC more effective
			SWAN69	60	F	0.5	2	nil		20mg OD	57	4	14	4		3	5	5	4	5	3	5	25	NOAC more effective	Happy with all the 3 reasons
			SWAN70	72	F	7	2	nil		20mg OD	53	4	7	2		3	4	5	3	3	3	4	21
			SWAN71	63	M	6	2	nil		20mg OD	47	4	12	4		4	5	4	4	4	3	4	24	NOAC more convenient
			SWAN72	75	F	13	2	nil		20mg OD	52	5	10	5		4		3	4	5	3	5	19	NOAC	noac less tests, less side effects,Never stable on Warfarin and feeling unwell
			SWAN73	68	F	2	2	nil		20mg OD	59	5	14	5		5	5	5	5	5	3	5	28	NOAC more convenient
			SWAN74	69	F	0.5	2	nil		20mg OD	56	5	13	5		5	5	5	5	5	3	5	28	NOAC more convenient
			SWAN75	70	F	0.5	2	nil		20mg OD	58	5	12	4		4	5	3	3	3	3	5	21	NOAC more convenient
			SWAN76	66	F	1	2	nil		20mg OD	59	5	12	4		2	5	3	3	5	3	5	21	NOAC more convenient
			SWAN77	61	F	2	2	nil		20mg OD	57	5	13	5		5	5	4	4	4	3	5	25	NOAC more convenient
			SWAN78	72	M	0.5	2	nil		20mg OD	58	5	12	3		5	5	3	4	5	5	5	27	NOAC more convenient
			SWAN79	65	M	1	2	nil		20mg OD	59	5	13	5		5	5	5	5	5	5	5	30	NOAC more convenient
			SWAN80	42	F	0.5	2	nil		20mg OD	58	5	12	4		4	4	3	4	4	4	4	23	NOAC
			SWAN81	45	F	0.5	2	nil		20mg OD	60	5	15	5		5	5	5	5	5	5	5	30	NOAC more effective
			SWAN82	58	F	0.5	2	nil		20mg OD	57	5	15	4		4	5	5	4	4	4	5	26	NOAC more convenient
			SWAN83	68	F	0.5	2	nil		20mg OD	55	4	10	4		4	5	4	4	3	3	5	23	NOAC more convenient
			SWAN84	51	M	0.5	2	nil		20mg OD	59	5	14	4		4	5	3	4	5	4	5	25	NOAC more effective
			SWAN85	41	F		2	nil		20mg OD	54	4	12	4		4	4	4	4	2	1	4	19	NOAC more convenient
			SWAN86	51	M	0.5	2	nil		20mg OD	55	4	9	4		5	5	3	5	5	4	5	27	NOAC more convenient
			SWAN87	68	M	0.5	2	nil		20mg OD	44	4	9	3		5	5	4	4	5	3	5	26	NOAC more effective	NOAC safer
			SWAN88	79	M	9	2	nil		20mg OD	53	5	12	4		4	5	3	4	4	3	4	23	NOAC more convenient	Less involvement in blood test and no side effects
			SWAN89	73	M	8	2	nil		20mg OD	59	5	15	4		4	5	5	4	4	3	5	25	NOAC more convenient	Treatment has little or no effect on my lifestyle
			SWAN90	77	M	7	2	nil		20mg OD	51	4	11	4		4	3	3	4	3	3	4	20	NOAC more effective
			SWAN91	21	F	2	2	menorrhagia when on 15mg BD - Dec 2014 (stopped when on 20mg OD)		20mg OD	55	5	15	5		5	5	5	5	5	5	5	30	NOAC more convenient
			SWAN92	44	F	8	2	nil		20mg OD	57	5	13	5		5	5	5	5	5	2	5	27	NOAC more effective
			SWAN93	61	M	0.5	2	nil		20mg OD	53	4	13	4		3	4	3	4	4	4	4	22	NOAC	Major issue in bloodtest and travel for work
			SWAN95	56	M	1	2	nil		20mg OD	58	4	9	3		5	5	5	5	5	5	5	30	NOAC more effective
			SWAN96	55	F	13	2	nil		20mg OD	54	4	9	4		5	5	5	5	5	1	5	26	NOAC more tolerable
			SWAN97	61	M	0.5	2	nil		20mg OD	59	5	12	4		4	4	4	4	2	3	5	21	NOAC
			SWAN98	70	M	2	2	nil		20mg OD	60	5	15	5		5	5	5	5	5	5	5	30	NOAC more convenient
			SWAN99	47	M	3	2	nil		20mg OD	49	4	13	4		5	5	4	4	4	5	5	27	NOAC more effective
			SWAN101	34	M	8	2	nil		20mg OD	57	4	12	5		5	4	5	5	5	2	5	26	NOAC more effective
			SWAN103	67	M	4	2	nil		20mg OD	55	5	14	5		2	5	5	5	5	5	4	27	NOAC more convenient
			Swan120	45	M	12	2	nil		20mg OD	51	2	13	5		4	5	5	5	5	3	5	27	NOAC more convenient
			Swan121	60	M	0.5	2	nil		20mg OD	59	5	15	4		3	4	3	3	3	2	4	18	NOAC more convenient
			Swan122	67	M	10	2	nil		20mg OD	60	5	12	4		5	5	5	5	5	2	4	27	NOAC more convenient	Decreased visits for INR monitoring
			Swan123	44	M	1	2	nil		20mg OD	56	4	12	5		5	5	4	4	3	3	5	24	NOAC more effective
			Swan132	50	M	12	2	nil		20mg OD	55	4	11	5		4	5	5	3	3	3	5	23	NOAC more convenient	once daily tab, no inr tests
			Swan134	66	M	20	2	nil		20mg OD	57	4	13	5		4	5	3	4	4	3	5	23	NOAC more convenient	CONCERN REGARDING ANTICOAGULATION REVERSAL IN THE EVENT OF SERIOUS BLEED
			Swan136	62	F	15	2	nil		20mg OD	53	4	12	4		4	5	4	3	5	3	5	24	NOAC more convenient
			Swan137	57	M	7	2	nil		20mg OD	60	4	13	4		4	5	4	4	4	2	4	23	NOAC more convenient
			Swan142	67	M	0.5	2	nil		20mg OD	60	4	15	5		5	5	5	5	5	5	5	30	NOAC more effective	NOAC more convenient not requiring constant bloodtests and doctor visits
			Swan144	55	M	33	2	nil		20mg OD	55	3	12	5		4	5	4	4	4	3	4	24	NOAC more convenient
			Swan146	61	F	4	2	nil		20mg OD	60	4	14	4		5	5	5	5	5	5	5	30	NOAC	all the three
			Swan147	50	M	13	2	nil		20mg OD	59	4	15	5		5	5	5	5	5	4	5	29	NOAC more effective
			Swan149	31	F	0.5	2	nil		20mg OD	53	4	13	5		4	5	4	4	3	3	4	23	NOAC
			Swan150	60	M	0.5	2	nil		20mg OD	56	5	10	4		5	5	5	4	5	3	5	27	NOAC more convenient
			Swan156	66	F	4	2	nil		20mg OD	51	5	13	4		4	4		4	4	4	5	20	NOAC more convenient
			Swan151	64	M	12	2	nil		20mg OD	50	4	13	4		4	5	4	5	4	4	4	26	NOAC more tolerable	concerned about no antidote for NOAC
			SWAN157	77	F	8	2	nil		20mg OD	60	5	15	1		5	5	3	3	4	3	5	23	NOAC
			swan158	69	M	30	2	nil		20mg OD	60	5	15	5		5	5	3	3	3	4	5	23	NOAC more convenient
			swan159	75	F	0.5	2	nil		15mg OD	60	5	15	5		3	3	3	5	5	3	5	22	NOAC more convenient
			Swan160	70	F	0.5	2	nil		20mg OD	55	4	11	4		4	3	2	4	4	3	4	20	NOAC more effective
			Swan161	51	M	0.5	2	nil		20mg OD	57	5	13	5		5	5	5	5	5	5	5	30	NOAC more convenient
			Swan162	69	M	0.5	2	nil		20mg OD	56	4	11	4		5	5	4	5	4	4	5	27	NOAC more tolerable
			Swan163	59	F	1	2	nil		20mg OD	59	5	15	5		5	5	5	4	4	4	5	27	NOAC more convenient
			swan164	75	M	0.5	2	nil		20mg OD	58	5	13	4		4	5	3	3	3	3	5	21	NOAC more convenient
			Swan165	66	M	6	2	nil		20mg OD	60	5	14	1		3	2	3	3	3	2	4	20	NOAC more convenient
